# Supplementary material for: Computational Modeling of Drug Response Identifies Mutant-Specific Constraints for Dosing panRAF and MEK Inhibitors in Melanoma
Source: Cancers (Basel). 2024 Aug 22;16(16):2914. doi: 10.3390/cancers16162914 (PMC11353013; doi:10.3390/cancers16162914)
Supplement: Supplementary file 1 [file cancers-16-02914-s001.zip]

Archive with 1 entries (1 files):
- cancers-3068963-supplementary.pdf
